# Supplementary material for: Financial support failure and health results: The Peruvian case
Source: PLoS One. 2023 Feb 3;18(2):e0277327. doi: 10.1371/journal.pone.0277327 (PMC9897513; doi:10.1371/journal.pone.0277327)
Supplement: S1 Data — (ZIP) [file pone.0277327.s001.zip]

Archive with 1 entries (1 files):
- data2_eng.dta
